# Supplementary material for: Influence of HAART on Alternative Reading Frame Immune Responses over the Course of HIV-1 Infection
Source: PLoS One. 2012 Jun 29;7(6):e39311. doi: 10.1371/journal.pone.0039311 (PMC3387156; doi:10.1371/journal.pone.0039311)
Supplement: Table S1 — Viral load, CD4+ and CD8+ T cell counts for each individual patient in both the Acute and Chronic groups. (XLSX) [file pone.0039311.s001.xlsx]

## Sheet: Acutes
	ON HAART PATIENTS					OFF HAART PATIENTS						Difference in days
	Patient ID	Viral load	CD4	CD8		Patient ID	Viral load	CD4	CD8			(On HAART - Off HAART)
	#1	50	544	528		# 1	287500	720	612			101
	# 2	50	1769	667		# 2	3690	1080	1008			1205
	# 3	50	504	702		# 3	36200	460	1357			947
	# 4	50	638	1144		# 4	17746	837	1404			330
	# 5	50	864	432		# 5	2680	800	575			215
	# 6	50	403	572		# 6	1626	491	673			1352
	# 7	50	1000	440		# 7	819.5	968	462			14
	# 8	75	541	777		# 8	12519	489	1589			945
	# 9	50	690	1012		# 9	28069	432	1464			1022
	# 10	50	650	273		# 10	22482	524	399			2484
	# 11	50	1007	532		# 11	31497	407	869			2601
	# 12	50	520	960		# 12	50700	1008	912			418
	# 13	50	636	300		# 13	1113	648	432			827
	# 14	50	1054	1972		# 14	1830000	805	1265			259
	# 15	50	688	352		# 15	37995	763	1181			1399
	# 16	50	754	1196		# 16	2602	936	1085			2829
	# 17	50	612	578		# 17	26480	408	1217			2458
	# 18	75	540	645		# 18	52411	396	998			995
	# 19	75				# 19	73854	362	907			2035
	# 20	75	544	646		# 20	555	874	667			832
	# 21	75	1036	603		# 21	17846	374	526			1386
	# 22	75	459	782		# 22	880	446	1045			1655
	# 23	75	1075	538		# 23	12680	455	606			1094
	# 24	75	1201	1201		# 24	295142	321	1186			1611
	# 25	75				# 25	417479	774	2377			1304
						# 26	4152	383	1016			N/A
						# 27	2873	893	962			N/A
						# 28	5500	456	1178			N/A
											MEDIAN	1094
											RANGE	14-2829

## Sheet: Chronics
	BEFORE HAART PATIENTS					ON HAART PATIENTS
	Patient ID	Viral load	CD4	CD8		Patient ID	Viral load	CD4	CD8
	# 29	28889	325	1639		# 29	75	519	1687
	# 30	24631	258	1673		# 30	75	452	1589
	# 31	22762	268	1709		# 31	50	188	1138
	# 32	11137	222	1376		# 32	75	289	1064
	# 33	11984	324	1743		# 33	75	437	1314
	# 34	103268	229	802		# 34	75	457	788
	# 35	34765	520	959		# 35	40	552	771
	# 36	5804	334	2206		# 36	75	364	1868
	# 37	9147	330	1089		# 37	40	722	789
	# 38	9517	411	938		# 38	40	363	670
	# 39	36384	383	1243		# 39	40	510	919
	# 40	26004	709	3225		# 40	40	698	2208
	# 41	6267	424	1398		# 41	40	739	1838
	# 42	37651	246	963		# 42	40	459	1012
	# 43	100000	242	1322		# 43	40	626	1441
	# 44	10286	336	782		# 44	40	522	789
	# 45	80658	9	908		# 45	40	270	1285
	# 46	6160	224	1081		# 46	40	541	1741
	# 47	14451	320	1098		# 49	40	447	401
	# 48	500000	439	2623
